# Supplementary material for: Performance evaluation of BD FACSPresto™ point of care CD4 analyzer to enumerate CD4 counts for monitoring HIV infected individuals in Nigeria
Source: PLoS One. 2017 May 25;12(5):e0178037. doi: 10.1371/journal.pone.0178037 (PMC5444776; doi:10.1371/journal.pone.0178037)
Supplement: S1 File — (XLSX) [file pone.0178037.s001.xlsx]

## Sheet: HCW interview 
				Responsence 1	Responsence 2	Responsence 3	Responsence 4
			Provider Characteristics
			facility	FHI360 Kano office	MMSH
			cadre of health worker	Medical laboratory scientits	Medical laboratory scientits	Medical laboratory scientits	CHEWS
			Role in using FACSPresto	Supervisor	Tester	Tester	Tester
			Guide to Question
			What is your opinion about the need for CD4 testing in HIV-positive clients?	The need for CD4 count testing is huge and testing at facility is quite low compared to expected output	Very important,it assit in monitoring patient immune response	It is important test because it shows the level of immunity of the clients
			How easy/difficult has it been to use FACSPresto?	Very friendly to operate with good thoroughput	very simple	it is easy to use- It is user friendly
			What is your opinion about having FACSPresto placed in the lab?	FACSPRESTO can be placed at low volume site or PMTCT sites	it should not be in the laboratory since it is not the gold standard	It is important because the turn around time of CD4 testing is shorten so that clinet care is improved
			What do you think is the likely contribution of FACSPresto to patient’s routine CD4 estimation in this facility?	Very valuable in PMTCT stand alone setting because non-laboratory personel trained and competent individual on the machine can use the instrument without laboratory supervision	it reduces patient wiating time ( reduce TAT)	patinet can get their results within 40 minutes of sample collection
			How competent do you feel at using FACSPresto?	Excellent in competency in the sue of BD AFCSPRESTO machine	Very comfortable with machine	I feel very competent because it is easy to use
			Who do you think is the most appropriate person to use FACSPresto machine in this facility?	Health care workers including Nurses, CHEWS e.t.c because of its simplicity	Any medical personel that received traning on the machine use	Dedicated and hard working person,this is because the machine requires competency and dedication
			Why do you say so?
			What would you say has been your patients’ disposition to using FACSPresto for their CD4 estimations?	Results similar with conventional FACS count but the use of lancet for capillary blood seems to have higher risk of repeat and discomfort	They are comfortable	There are very satisified
			What general comments do you have about using the FACSPresto machine for estimating your client’s CD4 count	When capillary sample is used,there is higher rate of inability to analyze patient results compared to venous blood sample	The machine is user friendly	The machine is simple to use,it gives results within the shortest possible time only that if the patient CD4 count is very low,it reject the sample.
